# Supplementary material for: Age–Comorbidity Interactions and Clinical Outcomes in Septic Shock: An Emergency Department-Based Multicenter Cohort Study
Source: Healthcare (Basel). 2026 Mar 12;14(6):722. doi: 10.3390/healthcare14060722 (PMC13026241; doi:10.3390/healthcare14060722)
Supplement: Supplementary file 1 [file healthcare-14-00722-s001.zip]

Archive with 1 entries (1 files):
- healthcare-4071432-supplementary.pdf
